# Supplementary material for: Physiological and transcriptomic analyses provide new insights into the effects of 1-MCP and ethephon treatments on apricot fruit during storage
Source: Front Plant Sci. 2026 Feb 17;17:1744757. doi: 10.3389/fpls.2026.1744757 (PMC12953563; doi:10.3389/fpls.2026.1744757)
Supplement: Supplementary file 2 [file Table1.xlsx]

## Sheet: Table S1
Supplementary Table 1. Summary of sampling time points for all experiments in this study
Experimental groups	CK					Ethephon				1-MCP
	0d	2d	4d	6d	8d	0d	2d	4d	6d	0d	2d	4d	6d	8d	10d
Color difference	√	√	√	√	√	√	√	√	√	√	√	√	√	√	√
Fruit firmness	√	√	√	√	√	√	√	√	√	√	√	√	√	√	√
Fruit weight	√	√	√	√	√	√	√	√	√	√	√	√	√	√	√
Soluble solid	√	√	√	√	√	√	√	√	√	√	√	√	√	√	√
Soluble sugar	√	√	√	√	√	√	√	√	√	√	√	√	√	√	√
Organic acid	√	√	√	√	√	√	√	√	√	√	√	√	√	√	√
RNA-seq		√	√	√	√		√	√	√		√	√	√	√	√
qRT–PCR		√	√	√	√		√	√	√		√	√	√	√	√
Note: A check mark (√) is placed at the intersection to denote that the experiment listed in the left-hand column was conducted at the time point indicated in the top header. Each data point represented by a check mark (√) was derived from three independent biological replicates.

## Sheet: Table S2
Supplementary Table 2. RNA-seq data quality assessment of apricot fruits treated with ethephon and 1-MCP.
Classification	Maximum	Minimum	Average
number of clean bases	12860893700	7272208100	9023158900
number of clean reads	8.57393e+07	4.84814e+07	6.01544e+07
Q30 (%)	91.21	76.0333	83.59
number of reads aligned	7.5746e+07	40280452	4.99445e+07
percentage of reads aligned (%)	87.2067	76.93	82.62
number of unique mapping reads	7.0883e+07	38165874	4.71913e+07
percentage of unique mapping reads (%)	81.8467	72.92	78.14

## Sheet: Table S3
Supplementary Table 3. Primers used for qRT–PCR in this study.
Gene_id	Forward primer	Reverse primer
Reference/Actin	TGAACTTCGTGTTGCTCCTG	AGCCACGCTCAGTCAAGATT
PaJTYG0100001530.01	TGGCTTAGACCACTCCTCCT	CGCTTGTCCCTGCTCCTTTA
PaJTYG0100003140.01	ATTTTGTTCAGGCTGCTGCG	AGCTGAATCACCAGGCTTCC
PaJTYG0100004327.01	CGATAACAGCTTTGACGGCG	CGACACGTACAGAGATCCCG
PaJTYG0200010522.01	AAGACACCCAGTCCGAAACC	GCTTGATGGGTTCTGAGGCT
PaJTYG0200010724.01	CGCATATGGCTTGGGACGTA	TCGAGTTGGGGAAGTTCAGC
PaJTYG0300011539.01	GGGCTACAGGGAAGGACAAC	CTGGTGGTGTTATTGGGCCT
PaJTYG0500021428.01	GCCGCTGCGTATCAGAAAAA	CATGCTTGGTCCTCTCGGTT
PaJTYG0700027002.01	TTTTAGGACGTTCGGGTCGG	GCGCCGTCCAAATTCTCTTC

## Sheet: Table S4
Supplementary Table 4. Statistical analysis of the number of identified downstream target genes for the eight screened ethylene pathway‑related transcription factors.
No.	TF	Target gene	Weight	Family	Number of binding sites	Description
1	PaJTYG0100003801.01	PaJTYG0700028591.01	0.32567365277752	ERF	15	Protein of unknown function (DUF563)
2	PaJTYG0100003801.01	PaJTYG0400015189.01	0.317927567928448	ERF	21	TMV resistance protein N-like
3	PaJTYG0100003801.01	PaJTYG0100001213.01	0.313685665791551	ERF	23	UDP-glucuronate 4-epimerase
4	PaJTYG0100003801.01	PaJTYG0600025177.01	0.310453488960468	ERF	37	Non-specific serine threonine protein kinase
5	PaJTYG0100003801.01	PaJTYG0800031762.01	0.309512302570577	ERF	17	NA
6	PaJTYG0100003801.01	PaJTYG0200010324.01	0.304029119088699	ERF	21	receptor-like serine threonine-protein kinase
7	PaJTYG0100003801.01	PaJTYG0600022542.01	0.303395497048719	ERF	26	NA
8	PaJTYG0100003801.01	PaJTYG0100006550.01	0.302546088175316	ERF	13	TMV resistance protein N-like
9	PaJTYG0100003801.01	PaJTYG0700028183.01	0.302254347393756	ERF	22	Belongs to the syntaxin family
10	PaJTYG0100003801.01	PaJTYG0800030969.01	0.30063726687588	ERF	19	transcription factor
11	PaJTYG0100004327.01	PaJTYG0700027069.01	0.385855076140681	ERF	25	RING-H2 finger protein
12	PaJTYG0100004327.01	PaJTYG0500020426.01	0.374310446866349	ERF	7	-
13	PaJTYG0100004327.01	PaJTYG0100006550.01	0.37334613254003	ERF	13	TMV resistance protein N-like
14	PaJTYG0100004327.01	PaJTYG0800030921.01	0.369889580173613	ERF	20	phosphatase 2c
15	PaJTYG0100004327.01	PaJTYG0300012044.01	0.369483854774438	ERF	19	Belongs to the glycosyltransferase 8 family
16	PaJTYG0100004327.01	PaJTYG0100001484.01	0.358821466743969	ERF	18	COBRA-like protein
17	PaJTYG0100004327.01	PaJTYG0400015189.01	0.357219701501659	ERF	21	TMV resistance protein N-like
18	PaJTYG0100004327.01	PaJTYG0700028591.01	0.354329034389719	ERF	15	Protein of unknown function (DUF563)
19	PaJTYG0100004327.01	PaJTYG0300012577.01	0.351891167638842	ERF	30	N-acetylglucosaminyltransferase II (MGAT2)
20	PaJTYG0100004327.01	PaJTYG0100003250.01	0.351872259967468	ERF	27	NA
21	PaJTYG0100004327.01	PaJTYG0600025177.01	0.351437634109484	ERF	37	Non-specific serine threonine protein kinase
22	PaJTYG0100004327.01	PaJTYG0300015028.01	0.351140767074329	ERF	25	-
23	PaJTYG0100004327.01	PaJTYG0100004089.01	0.350892190146278	ERF	20	OBERON 3-like
24	PaJTYG0100004327.01	PaJTYG0300014488.01	0.347896748435989	ERF	36	Leucine-rich repeat extensin-like protein 3
25	PaJTYG0100004327.01	PaJTYG0800032364.01	0.346529143252218	ERF	30	TMV resistance protein N-like
26	PaJTYG0100004327.01	PaJTYG0600022752.01	0.346360614172465	ERF	17	mitogen-activated protein kinase
27	PaJTYG0100004327.01	PaJTYG0500020985.01	0.34602593042381	ERF	17	beta-1
28	PaJTYG0100004327.01	PaJTYG0700027307.01	0.342624307408448	ERF	32	Senescence-associated protein
29	PaJTYG0100004327.01	PaJTYG0700027423.01	0.3421408765185	ERF	22	Belongs to the AAA ATPase family
30	PaJTYG0100004327.01	PaJTYG0400016307.01	0.338895316380438	ERF	23	Belongs to the GRAS family
31	PaJTYG0100004327.01	PaJTYG0200011061.01	0.331730994397618	ERF	22	NAC domain-containing protein
32	PaJTYG0100004327.01	PaJTYG0800031006.01	0.328856656651231	ERF	14	Protein kinase C conserved region 2 (CalB)
33	PaJTYG0100004327.01	PaJTYG0700026225.01	0.327926573276988	ERF	14	ABC transporter I family member
34	PaJTYG0100004327.01	PaJTYG0300011446.01	0.327105438588041	ERF	24	Beta-1
35	PaJTYG0100004327.01	PaJTYG0600025625.01	0.326891311738081	ERF	19	E3 ubiquitin-protein ligase
36	PaJTYG0100004327.01	PaJTYG0200007199.01	0.326347514851519	ERF	18	NA
37	PaJTYG0100004327.01	PaJTYG0600022542.01	0.326119710029005	ERF	26	NA
38	PaJTYG0100004327.01	PaJTYG0100006090.01	0.325523892156413	ERF	25	NA
39	PaJTYG0100004327.01	PaJTYG0200010324.01	0.324883912250076	ERF	21	receptor-like serine threonine-protein kinase
40	PaJTYG0100004327.01	PaJTYG0100005056.01	0.323391802931807	ERF	16	Syntaxin 6
41	PaJTYG0100004327.01	PaJTYG0800032229.01	0.323092577657203	ERF	29	TMV resistance protein N-like
42	PaJTYG0100004327.01	PaJTYG0700027524.01	0.32294692705925	ERF	21	UPF0481 protein At3g47200-like
43	PaJTYG0100004327.01	PaJTYG0800031762.01	0.31492916897391	ERF	17	NA
44	PaJTYG0100004327.01	PaJTYG0100003059.01	0.314770896493947	ERF	16	Glycosyltransferase family 17
45	PaJTYG0100004327.01	PaJTYG0100005099.01	0.313271052160985	ERF	23	transcription factor
46	PaJTYG0100004327.01	PaJTYG0800030969.01	0.312908719751916	ERF	19	transcription factor
47	PaJTYG0100004327.01	PaJTYG0600023267.01	0.311754928211967	ERF	20	Domain of unknown function
48	PaJTYG0100004327.01	PaJTYG0300013849.01	0.31063254782472	ERF	19	Protein kinase domain
49	PaJTYG0100004327.01	PaJTYG0800030506.01	0.310596798001739	ERF	20	NAC domain-containing protein
50	PaJTYG0100004327.01	PaJTYG0100005142.01	0.309881572432341	ERF	21	-
51	PaJTYG0100004327.01	PaJTYG0800031264.01	0.309567755823909	ERF	18	TMV resistance protein N-like
52	PaJTYG0100004327.01	PaJTYG0600022292.01	0.308510692037758	ERF	26	Protein tyrosine kinase
53	PaJTYG0100004327.01	PaJTYG0100001948.01	0.30445168759798	ERF	15	UDP-glucuronate 4-epimerase
54	PaJTYG0100004327.01	PaJTYG0500021428.01	0.303656403022671	ERF	17	ethylene-responsive transcription factor
55	PaJTYG0100004327.01	PaJTYG0800031792.01	0.302739709343807	ERF	15	Phosphate-induced protein 1 conserved region
56	PaJTYG0100004327.01	PaJTYG0500021581.01	0.302722188108399	ERF	20	Nudix hydrolase
57	PaJTYG0100004327.01	PaJTYG0700028183.01	0.302339000192783	ERF	22	Belongs to the syntaxin family
58	PaJTYG0100004327.01	PaJTYG0500020959.01	0.301607600342668	ERF	19	Lipase (class 3)
59	PaJTYG0100004327.01	PaJTYG0700027194.01	0.301596736121576	ERF	16	Belongs to the protein kinase superfamily
60	PaJTYG0100004327.01	PaJTYG0200009065.01	0.301324896583938	ERF	29	transcription factor
61	PaJTYG0200010724.01	PaJTYG0600023526.01	0.469132119462024	ERF	16	Late embryogenesis abundant protein
62	PaJTYG0200010724.01	PaJTYG0100003457.01	0.465807746137888	ERF	28	-
63	PaJTYG0200010724.01	PaJTYG0800030404.01	0.459680809303865	ERF	24	A reductase
64	PaJTYG0200010724.01	PaJTYG0600023267.01	0.456672177958658	ERF	20	Domain of unknown function
65	PaJTYG0200010724.01	PaJTYG0800031769.01	0.451328305993944	ERF	25	NA
66	PaJTYG0200010724.01	PaJTYG0700027307.01	0.451192761522566	ERF	32	Senescence-associated protein
67	PaJTYG0200010724.01	PaJTYG0800032229.01	0.448811935886356	ERF	29	TMV resistance protein N-like
68	PaJTYG0200010724.01	PaJTYG0100004604.01	0.448648289205676	ERF	16	NAC domain-containing protein
69	PaJTYG0200010724.01	PaJTYG0800030668.01	0.445961018919108	ERF	26	Acts as a Mg(2 ) transporter. Can also transport other divalent cations such as Fe(2 )
70	PaJTYG0200010724.01	PaJTYG0100005109.01	0.442378555776785	ERF	20	WRKY transcription factor
71	PaJTYG0200010724.01	PaJTYG0200007061.01	0.440329970661471	ERF	17	Zinc finger A20 and AN1 domain-containing stress-associated protein
72	PaJTYG0200010724.01	PaJTYG0600022471.01	0.439156914517526	ERF	20	Metal tolerance protein
73	PaJTYG0200010724.01	PaJTYG0200007190.01	0.436014961312723	ERF	21	Protein of unknown function (DUF642)
74	PaJTYG0200010724.01	PaJTYG0200011061.01	0.434804644732386	ERF	22	NAC domain-containing protein
75	PaJTYG0200010724.01	PaJTYG0300015028.01	0.434783890415157	ERF	25	-
76	PaJTYG0200010724.01	PaJTYG0700028216.01	0.432669782170614	ERF	22	Fasciclin-like arabinogalactan protein
77	PaJTYG0200010724.01	PaJTYG0800030335.01	0.432274820492392	ERF	24	CRM domain-containing protein
78	PaJTYG0200010724.01	PaJTYG0100004570.01	0.432273318751702	ERF	19	DNA binding domain with preference for A/T rich regions
79	PaJTYG0200010724.01	PaJTYG0100005099.01	0.430338908996988	ERF	23	transcription factor
80	PaJTYG0200010724.01	PaJTYG0100003757.01	0.429818078762227	ERF	18	BRO1-like domain
81	PaJTYG0200010724.01	PaJTYG0200009478.01	0.428732685243711	ERF	27	WRKY transcription factor
82	PaJTYG0200010724.01	PaJTYG0500020124.01	0.428375465915937	ERF	18	Late embryogenesis abundant protein
83	PaJTYG0200010724.01	PaJTYG0200010324.01	0.428138198632472	ERF	21	receptor-like serine threonine-protein kinase
84	PaJTYG0200010724.01	PaJTYG0600024867.01	0.423252868378043	ERF	13	Belongs to the mitochondrial carrier (TC 2.A.29) family
85	PaJTYG0200010724.01	PaJTYG0100004047.01	0.423034897338012	ERF	25	-
86	PaJTYG0200010724.01	PaJTYG0800031792.01	0.421719543648489	ERF	15	Phosphate-induced protein 1 conserved region
87	PaJTYG0200010724.01	PaJTYG0100005958.01	0.420706362376725	ERF	20	-
88	PaJTYG0200010724.01	PaJTYG0200007544.01	0.414221687315788	ERF	20	carboxylesterase 15
89	PaJTYG0200010724.01	PaJTYG0300012900.01	0.406164647600623	ERF	25	Catalyzes xyloglucan endohydrolysis (XEH) and or endotransglycosylation (XET). Cleaves and religates xyloglucan polymers
90	PaJTYG0200010724.01	PaJTYG0600022542.01	0.40529663513998	ERF	26	NA
91	PaJTYG0200010724.01	PaJTYG0300013849.01	0.404287643268289	ERF	19	Protein kinase domain
92	PaJTYG0200010724.01	PaJTYG0800031774.01	0.40401635434434	ERF	17	Classical arabinogalactan protein 1-like
93	PaJTYG0200010724.01	PaJTYG0100001948.01	0.403661474719628	ERF	15	UDP-glucuronate 4-epimerase
94	PaJTYG0200010724.01	PaJTYG0300011446.01	0.402302774331534	ERF	24	Beta-1
95	PaJTYG0200010724.01	PaJTYG0200008734.01	0.400396152316704	ERF	19	Cell division cycle
96	PaJTYG0200010724.01	PaJTYG0700027524.01	0.399193548791945	ERF	21	UPF0481 protein At3g47200-like
97	PaJTYG0200010724.01	PaJTYG0800031777.01	0.395856088622146	ERF	15	riboflavin biosynthesis protein
98	PaJTYG0200010724.01	PaJTYG0200009064.01	0.395570254285277	ERF	20	NA
99	PaJTYG0200010724.01	PaJTYG0100005717.01	0.393388865091205	ERF	12	-
100	PaJTYG0200010724.01	PaJTYG0100004714.01	0.390511119944905	ERF	22	Chorismate mutase
101	PaJTYG0200010724.01	PaJTYG0800031006.01	0.390244098268476	ERF	14	Protein kinase C conserved region 2 (CalB)
102	PaJTYG0200010724.01	PaJTYG0600024510.01	0.389058054646029	ERF	23	Auxin responsive protein
103	PaJTYG0200010724.01	PaJTYG0100004089.01	0.387287336718306	ERF	20	OBERON 3-like
104	PaJTYG0200010724.01	PaJTYG0800031079.01	0.386714693000822	ERF	21	Transcription factor
105	PaJTYG0200010724.01	PaJTYG0100006087.01	0.386133590779086	ERF	14	NA
106	PaJTYG0200010724.01	PaJTYG0100005142.01	0.382323228925475	ERF	21	-
107	PaJTYG0200010724.01	PaJTYG0700026997.01	0.38219702161289	ERF	21	Divergent CCT motif
108	PaJTYG0200010724.01	PaJTYG0200006996.01	0.379991251837663	ERF	36	-
109	PaJTYG0200010724.01	PaJTYG0600024108.01	0.376086011734693	ERF	24	RING-H2 finger protein
110	PaJTYG0200010724.01	PaJTYG0500021581.01	0.37336721554545	ERF	20	Nudix hydrolase
111	PaJTYG0200010724.01	PaJTYG0700027194.01	0.373030231995431	ERF	16	Belongs to the protein kinase superfamily
112	PaJTYG0200010724.01	PaJTYG0800031264.01	0.370552081949992	ERF	18	TMV resistance protein N-like
113	PaJTYG0200010724.01	PaJTYG0200010111.01	0.369866473043469	ERF	5	Belongs to the glycosyl hydrolase 17 family
114	PaJTYG0200010724.01	PaJTYG0500021189.01	0.366755311884735	ERF	32	SNAP25 homologous protein
115	PaJTYG0200010724.01	PaJTYG0100001240.01	0.366345229675399	ERF	24	Haemolysin-III related
116	PaJTYG0200010724.01	PaJTYG0300014488.01	0.365627732557569	ERF	36	Leucine-rich repeat extensin-like protein 3
117	PaJTYG0200010724.01	PaJTYG0200009775.01	0.364989117275089	ERF	17	Snf7
118	PaJTYG0200010724.01	PaJTYG0100006090.01	0.364314258772245	ERF	25	NA
119	PaJTYG0200010724.01	PaJTYG0500020959.01	0.364030556462481	ERF	19	Lipase (class 3)
120	PaJTYG0200010724.01	PaJTYG0200010843.01	0.363678155460089	ERF	19	FK506-binding protein
121	PaJTYG0200010724.01	PaJTYG0200009065.01	0.362878203892168	ERF	29	transcription factor
122	PaJTYG0200010724.01	PaJTYG0700028183.01	0.362207959924167	ERF	22	Belongs to the syntaxin family
123	PaJTYG0200010724.01	PaJTYG0200008613.01	0.361480807499195	ERF	18	zinc finger CCCH domain-containing protein
124	PaJTYG0200010724.01	PaJTYG0300012850.01	0.359473004090984	ERF	28	Belongs to the peptidase A1 family
125	PaJTYG0200010724.01	PaJTYG0200009623.01	0.357010541435602	ERF	24	Non-specific serine threonine protein kinase
126	PaJTYG0200010724.01	PaJTYG0600025177.01	0.354593816156054	ERF	37	Non-specific serine threonine protein kinase
127	PaJTYG0200010724.01	PaJTYG0100006550.01	0.352801342251512	ERF	13	TMV resistance protein N-like
128	PaJTYG0200010724.01	PaJTYG0700026951.01	0.351041020332846	ERF	26	GDP-fucose protein O-fucosyltransferase
129	PaJTYG0200010724.01	PaJTYG0700028463.01	0.350602249171765	ERF	22	-
130	PaJTYG0200010724.01	PaJTYG0700029281.01	0.349762062453752	ERF	30	-
131	PaJTYG0200010724.01	PaJTYG0700027423.01	0.349760438275944	ERF	22	Belongs to the AAA ATPase family
132	PaJTYG0200010724.01	PaJTYG0600025067.01	0.349725737598176	ERF	15	Belongs to the TPP enzyme family
133	PaJTYG0200010724.01	PaJTYG0800030921.01	0.349411172899071	ERF	20	phosphatase 2c
134	PaJTYG0200010724.01	PaJTYG0100003913.01	0.347674287758161	ERF	24	Sarcoplasmic reticulum histidine-rich calcium-binding protein
135	PaJTYG0200010724.01	PaJTYG0200007376.01	0.346000178385701	ERF	17	E3 ubiquitin-protein ligase that mediates ubiquitination and subsequent proteasomal degradation of target proteins. E3 ubiquitin ligases accept ubiquitin from an E2 ubiquitin- conjugating enzyme in the form of a thioester and then directly transfers the ubiquitin to targeted substrates
136	PaJTYG0200010724.01	PaJTYG0800030519.01	0.345353158177701	ERF	27	TMV resistance protein N-like
137	PaJTYG0200010724.01	PaJTYG0300011597.01	0.344184169133198	ERF	15	Removal of H(2)O(2)
138	PaJTYG0200010724.01	PaJTYG0600025126.01	0.343928265308434	ERF	25	Belongs to the Casparian strip membrane proteins (CASP) family
139	PaJTYG0200010724.01	PaJTYG0100002400.01	0.342105712992732	ERF	22	Serine threonine-protein kinase PBS1
140	PaJTYG0200010724.01	PaJTYG0500020426.01	0.341373074365332	ERF	7	-
141	PaJTYG0200010724.01	PaJTYG0200010107.01	0.340968313381578	ERF	13	Belongs to the actin family
142	PaJTYG0200010724.01	PaJTYG0100001213.01	0.34081252649641	ERF	23	UDP-glucuronate 4-epimerase
143	PaJTYG0200010724.01	PaJTYG0700027069.01	0.3398635328561	ERF	25	RING-H2 finger protein
144	PaJTYG0200010724.01	PaJTYG0800031762.01	0.339157387691631	ERF	17	NA
145	PaJTYG0200010724.01	PaJTYG0100006646.01	0.338645072950297	ERF	32	TMV resistance protein N-like
146	PaJTYG0200010724.01	PaJTYG0300012044.01	0.337146711772231	ERF	19	Belongs to the glycosyltransferase 8 family
147	PaJTYG0200010724.01	PaJTYG0100005297.01	0.335248603597038	ERF	17	-
148	PaJTYG0200010724.01	PaJTYG0400016307.01	0.335062980986375	ERF	23	Belongs to the GRAS family
149	PaJTYG0200010724.01	PaJTYG0600024014.01	0.333422698150785	ERF	27	CYSTM1 family protein A-like
150	PaJTYG0200010724.01	PaJTYG0200011095.01	0.332847161159417	ERF	23	Belongs to the gluconokinase GntK GntV family
151	PaJTYG0200010724.01	PaJTYG0200010722.01	0.331598959349895	ERF	27	NA
152	PaJTYG0200010724.01	PaJTYG0600025241.01	0.328701295190247	ERF	24	receptor-like protein kinase
153	PaJTYG0200010724.01	PaJTYG0800030288.01	0.32813104758092	ERF	10	E3 ubiquitin-protein ligase
154	PaJTYG0200010724.01	PaJTYG0100004908.01	0.327429533583603	ERF	22	Leucine-rich repeat receptor-like protein kinase
155	PaJTYG0200010724.01	PaJTYG0500018985.01	0.325707208228335	ERF	33	Serine threonine-protein kinase PBS1
156	PaJTYG0200010724.01	PaJTYG0400015189.01	0.32507771508298	ERF	21	TMV resistance protein N-like
157	PaJTYG0200010724.01	PaJTYG0600022292.01	0.320980798181536	ERF	26	Protein tyrosine kinase
158	PaJTYG0200010724.01	PaJTYG0200009981.01	0.318704336314008	ERF	29	receptor-like protein kinase
159	PaJTYG0200010724.01	PaJTYG0600022956.01	0.318311158680461	ERF	22	Heavy-metal-associated domain
160	PaJTYG0200010724.01	PaJTYG0200010483.01	0.317421979014186	ERF	20	Metacaspase-1-like
161	PaJTYG0200010724.01	PaJTYG0500021304.01	0.314626023770873	ERF	16	At1g04910-like
162	PaJTYG0200010724.01	PaJTYG0500018886.01	0.314277009807233	ERF	19	BZip transcription factor
163	PaJTYG0200010724.01	PaJTYG0700028591.01	0.31339677117034	ERF	15	Protein of unknown function (DUF563)
164	PaJTYG0200010724.01	PaJTYG0300014971.01	0.31333386733308	ERF	20	phosphatase 2c
165	PaJTYG0200010724.01	PaJTYG0800030240.01	0.312998021228754	ERF	29	Belongs to the glycosyltransferase 8 family
166	PaJTYG0200010724.01	PaJTYG0500019256.01	0.311427958364092	ERF	13	Belongs to the ubiquitin-conjugating enzyme family
167	PaJTYG0200010724.01	PaJTYG0800029395.01	0.310720908759661	ERF	26	Cotton fibre expressed protein
168	PaJTYG0200010724.01	PaJTYG0800031764.01	0.310301839967649	ERF	23	Classical arabinogalactan protein 1-like
169	PaJTYG0200010724.01	PaJTYG0800032364.01	0.309860395082117	ERF	30	TMV resistance protein N-like
170	PaJTYG0200010724.01	PaJTYG0800030969.01	0.309470612605422	ERF	19	transcription factor
171	PaJTYG0200010724.01	PaJTYG0700028147.01	0.309389629471811	ERF	21	YLS9-like
172	PaJTYG0200010724.01	PaJTYG0100001484.01	0.309110044197888	ERF	18	COBRA-like protein
173	PaJTYG0200010724.01	PaJTYG0500018970.01	0.307068146521968	ERF	32	Belongs to the protein kinase superfamily
174	PaJTYG0200010724.01	PaJTYG0600022752.01	0.306668764035982	ERF	17	mitogen-activated protein kinase
175	PaJTYG0200010724.01	PaJTYG0800031265.01	0.305446297539389	ERF	20	NA
176	PaJTYG0200010724.01	PaJTYG0300014520.01	0.305248330183913	ERF	23	Plant lipoxygenase may be involved in a number of diverse aspects of plant physiology including growth and development
177	PaJTYG0200010724.01	PaJTYG0500020985.01	0.304748751634575	ERF	17	beta-1
178	PaJTYG0200010724.01	PaJTYG0100003844.01	0.30464788473804	ERF	29	Core-2/I-Branching enzyme
179	PaJTYG0200010724.01	PaJTYG0300013400.01	0.304577003428012	ERF	32	Serine threonine-protein kinase
180	PaJTYG0200010724.01	PaJTYG0500019453.01	0.30423715088466	ERF	22	Belongs to the protein kinase superfamily
181	PaJTYG0200010724.01	PaJTYG0700026132.01	0.302614979640417	ERF	21	Dual specificity protein kinase
182	PaJTYG0200010724.01	PaJTYG0400018431.01	0.302146781622379	ERF	19	f-box protein
183	PaJTYG0200010724.01	PaJTYG0300012446.01	0.301794676097262	ERF	26	-
184	PaJTYG0200010724.01	PaJTYG0400015818.01	0.301686712926264	ERF	22	Potassium channel
185	PaJTYG0200010724.01	PaJTYG0800031773.01	0.301532989393769	ERF	17	NA
186	PaJTYG0200010724.01	PaJTYG0500021428.01	0.300462838017271	ERF	17	ethylene-responsive transcription factor
187	PaJTYG0200010724.01	PaJTYG0600025983.01	0.300429245804322	ERF	18	peripheral T cell tolerance induction
188	PaJTYG0200010522.01	PaJTYG0500019288.01	0.429989554287312	ERF	37	transcription factor
189	PaJTYG0200010522.01	PaJTYG0300011746.01	0.427678269984687	ERF	22	calcium-binding protein
190	PaJTYG0200010522.01	PaJTYG0300012850.01	0.427338990516996	ERF	28	Belongs to the peptidase A1 family
191	PaJTYG0200010522.01	PaJTYG0500018864.01	0.423067211434524	ERF	26	NA
192	PaJTYG0200010522.01	PaJTYG0700027423.01	0.41424852949859	ERF	22	Belongs to the AAA ATPase family
193	PaJTYG0200010522.01	PaJTYG0100001715.01	0.414215247199141	ERF	29	Proline-rich nuclear receptor coactivator motif
194	PaJTYG0200010522.01	PaJTYG0500021581.01	0.414067300997918	ERF	20	Nudix hydrolase
195	PaJTYG0200010522.01	PaJTYG0600024018.01	0.413430821786021	ERF	26	NA
196	PaJTYG0200010522.01	PaJTYG0600022316.01	0.410347513441105	ERF	20	NA
197	PaJTYG0200010522.01	PaJTYG0100006115.01	0.405746112760272	ERF	17	NA
198	PaJTYG0200010522.01	PaJTYG0800031006.01	0.40370745285271	ERF	14	Protein kinase C conserved region 2 (CalB)
199	PaJTYG0200010522.01	PaJTYG0300011602.01	0.403263835464575	ERF	23	Zinc finger AN1 domain-containing stress-associated protein
200	PaJTYG0200010522.01	PaJTYG0200010283.01	0.40325656036778	ERF	15	Serine threonine-protein kinase-like protein
201	PaJTYG0200010522.01	PaJTYG0100005056.01	0.402208607509268	ERF	16	Syntaxin 6
202	PaJTYG0200010522.01	PaJTYG0300011928.01	0.400227449369107	ERF	29	receptor-like protein kinase
203	PaJTYG0200010522.01	PaJTYG0500020985.01	0.388708602392679	ERF	17	beta-1
204	PaJTYG0200010522.01	PaJTYG0500021428.01	0.388700964424254	ERF	17	ethylene-responsive transcription factor
205	PaJTYG0200010522.01	PaJTYG0600025429.01	0.388440102586397	ERF	24	VQ motif
206	PaJTYG0200010522.01	PaJTYG0100003922.01	0.387630444222127	ERF	22	Domain of unknown function (DUF4228)
207	PaJTYG0200010522.01	PaJTYG0600024019.01	0.386311227926197	ERF	18	CYSTM1 family protein A-like
208	PaJTYG0200010522.01	PaJTYG0400018681.01	0.385847140398671	ERF	32	-
209	PaJTYG0200010522.01	PaJTYG0100000226.01	0.380209605219239	ERF	14	heat shock protein
210	PaJTYG0200010522.01	PaJTYG0100004615.01	0.377480737940732	ERF	17	NA
211	PaJTYG0200010522.01	PaJTYG0400016636.01	0.375052606443295	ERF	27	L-type lectin-domain containing receptor kinase IX.1-like
212	PaJTYG0200010522.01	PaJTYG0800031792.01	0.373911657155073	ERF	15	Phosphate-induced protein 1 conserved region
213	PaJTYG0200010522.01	PaJTYG0500020959.01	0.367713513539548	ERF	19	Lipase (class 3)
214	PaJTYG0200010522.01	PaJTYG0200010545.01	0.360144305260172	ERF	23	Disease resistance protein RPP8-like
215	PaJTYG0200010522.01	PaJTYG0200010290.01	0.358785810594474	ERF	14	Zinc finger CCCH domain-containing protein
216	PaJTYG0200010522.01	PaJTYG0800030921.01	0.358101515243092	ERF	20	phosphatase 2c
217	PaJTYG0200010522.01	PaJTYG0200007199.01	0.355510966868521	ERF	18	NA
218	PaJTYG0200010522.01	PaJTYG0100006550.01	0.35403012561774	ERF	13	TMV resistance protein N-like
219	PaJTYG0200010522.01	PaJTYG0500020626.01	0.353438969575327	ERF	21	calcium-binding protein
220	PaJTYG0200010522.01	PaJTYG0400018761.01	0.352932109454016	ERF	22	Belongs to the GRAS family
221	PaJTYG0200010522.01	PaJTYG0700028695.01	0.352678902931891	ERF	20	NA
222	PaJTYG0200010522.01	PaJTYG0600025557.01	0.350838425231388	ERF	22	Protein kinase C conserved region 2 (CalB)
223	PaJTYG0200010522.01	PaJTYG0800032364.01	0.349214627408886	ERF	30	TMV resistance protein N-like
224	PaJTYG0200010522.01	PaJTYG0800030335.01	0.348806122441368	ERF	24	CRM domain-containing protein
225	PaJTYG0200010522.01	PaJTYG0600025124.01	0.348748689049521	ERF	18	Methyltransferase FkbM domain
226	PaJTYG0200010522.01	PaJTYG0600025625.01	0.348630461710163	ERF	19	E3 ubiquitin-protein ligase
227	PaJTYG0200010522.01	PaJTYG0100005726.01	0.344543364208127	ERF	18	-
228	PaJTYG0200010522.01	PaJTYG0100006110.01	0.343171196037562	ERF	21	NA
229	PaJTYG0200010522.01	PaJTYG0300013058.01	0.340287061945235	ERF	21	ADP-ribosylation factor GTPase-activating protein
230	PaJTYG0200010522.01	PaJTYG0100003930.01	0.339111818403839	ERF	32	-
231	PaJTYG0200010522.01	PaJTYG0200011061.01	0.337709113012341	ERF	22	NAC domain-containing protein
232	PaJTYG0200010522.01	PaJTYG0700026777.01	0.337069616547757	ERF	30	Regulator of Vps4 activity in the MVB pathway
233	PaJTYG0200010522.01	PaJTYG0100003250.01	0.335033138904192	ERF	27	NA
234	PaJTYG0200010522.01	PaJTYG0700026225.01	0.334213241850989	ERF	14	ABC transporter I family member
235	PaJTYG0200010522.01	PaJTYG0100004089.01	0.331412935929221	ERF	20	OBERON 3-like
236	PaJTYG0200010522.01	PaJTYG0100003931.01	0.325459910898711	ERF	33	NA
237	PaJTYG0200010522.01	PaJTYG0300012281.01	0.325109831956324	ERF	15	Calcium-binding protein PBP1-like
238	PaJTYG0200010522.01	PaJTYG0600022956.01	0.324548461584214	ERF	22	Heavy-metal-associated domain
239	PaJTYG0200010522.01	PaJTYG0700027524.01	0.322258575769908	ERF	21	UPF0481 protein At3g47200-like
240	PaJTYG0200010522.01	PaJTYG0700028183.01	0.322138438353338	ERF	22	Belongs to the syntaxin family
241	PaJTYG0200010522.01	PaJTYG0700027421.01	0.32004055787208	ERF	26	Belongs to the disease resistance NB-LRR family
242	PaJTYG0200010522.01	PaJTYG0600022542.01	0.319095715573762	ERF	26	NA
243	PaJTYG0200010522.01	PaJTYG0500018983.01	0.318322511717632	ERF	21	Serine threonine-protein kinase PBS1
244	PaJTYG0200010522.01	PaJTYG0400016385.01	0.315557534555159	ERF	15	NA
245	PaJTYG0200010522.01	PaJTYG0300014488.01	0.315400547345053	ERF	36	Leucine-rich repeat extensin-like protein 3
246	PaJTYG0200010522.01	PaJTYG0100003059.01	0.31450723379579	ERF	16	Glycosyltransferase family 17
247	PaJTYG0200010522.01	PaJTYG0200010269.01	0.310349271304921	ERF	22	regulation of endocannabinoid signaling pathway
248	PaJTYG0200010522.01	PaJTYG0100004616.01	0.305966164498454	ERF	14	calcium-binding protein
249	PaJTYG0200010522.01	PaJTYG0500020426.01	0.305541103626213	ERF	7	-
250	PaJTYG0200010522.01	PaJTYG0200009065.01	0.304469588599745	ERF	29	transcription factor
251	PaJTYG0200010522.01	PaJTYG0600024015.01	0.301542342365036	ERF	27	CYSTM1 family protein A-like
252	PaJTYG0200010522.01	PaJTYG0600024390.01	0.301499653939187	ERF	12	This magnesium-dependent enzyme catalyzes the hydrolysis of ATP coupled with the transport of calcium
253	PaJTYG0200010522.01	PaJTYG0600024510.01	0.300431408693795	ERF	23	Auxin responsive protein
254	PaJTYG0200010522.01	PaJTYG0200009123.01	0.300198200667789	ERF	25	BON1-associated protein 2-like
255	PaJTYG0500021428.01	PaJTYG0100000226.01	0.481904096987798	ERF	14	heat shock protein
256	PaJTYG0500021428.01	PaJTYG0100006550.01	0.465106672235226	ERF	13	TMV resistance protein N-like
257	PaJTYG0500021428.01	PaJTYG0100006876.01	0.464261665871756	ERF	16	Core-2/I-Branching enzyme
258	PaJTYG0500021428.01	PaJTYG0600025429.01	0.462657884087689	ERF	24	VQ motif
259	PaJTYG0500021428.01	PaJTYG0100003034.01	0.462638794345728	ERF	11	Armadillo repeat only
260	PaJTYG0500021428.01	PaJTYG0100005116.01	0.461199543153451	ERF	24	Belongs to the ubiquitin-conjugating enzyme family
261	PaJTYG0500021428.01	PaJTYG0800029787.01	0.456723853227482	ERF	28	zinc-finger of the FCS-type
262	PaJTYG0500021428.01	PaJTYG0700027559.01	0.45303870491603	ERF	13	calcium-binding protein
263	PaJTYG0500021428.01	PaJTYG0100006115.01	0.452975952660182	ERF	17	NA
264	PaJTYG0500021428.01	PaJTYG0300011678.01	0.449243813287092	ERF	20	-
265	PaJTYG0500021428.01	PaJTYG0200010418.01	0.442516608634518	ERF	31	Rare lipoprotein A (RlpA)-like double-psi beta-barrel
266	PaJTYG0500021428.01	PaJTYG0100001356.01	0.442029317839393	ERF	18	NA
267	PaJTYG0500021428.01	PaJTYG0500021308.01	0.440286329314702	ERF	17	Belongs to the UDP-glycosyltransferase family
268	PaJTYG0500021428.01	PaJTYG0600022251.01	0.439826452298159	ERF	18	Zinc finger protein CONSTANS-like
269	PaJTYG0500021428.01	PaJTYG0600024510.01	0.438433202098715	ERF	23	Auxin responsive protein
270	PaJTYG0500021428.01	PaJTYG0600024019.01	0.438079079518899	ERF	18	CYSTM1 family protein A-like
271	PaJTYG0500021428.01	PaJTYG0600025625.01	0.437575889599807	ERF	19	E3 ubiquitin-protein ligase
272	PaJTYG0500021428.01	PaJTYG0600025124.01	0.437441855683718	ERF	18	Methyltransferase FkbM domain
273	PaJTYG0500021428.01	PaJTYG0600025111.01	0.437297624016658	ERF	15	May be involved in both secretory and endocytic intracellular trafficking in the endosomal prevacuolar compartments
274	PaJTYG0500021428.01	PaJTYG0100006110.01	0.435768600726111	ERF	21	NA
275	PaJTYG0500021428.01	PaJTYG0500018970.01	0.435605338980748	ERF	32	Belongs to the protein kinase superfamily
276	PaJTYG0500021428.01	PaJTYG0500021189.01	0.434732291633504	ERF	32	SNAP25 homologous protein
277	PaJTYG0500021428.01	PaJTYG0700026278.01	0.432531600774362	ERF	33	E3 ubiquitin-protein ligase
278	PaJTYG0500021428.01	PaJTYG0800032365.01	0.432418206812346	ERF	17	TMV resistance protein N-like
279	PaJTYG0500021428.01	PaJTYG0200010522.01	0.43076861502838	ERF	23	ethylene-responsive transcription factor
280	PaJTYG0500021428.01	PaJTYG0100004604.01	0.429456877884611	ERF	16	NAC domain-containing protein
281	PaJTYG0500021428.01	PaJTYG0700027551.01	0.428230811331453	ERF	13	UPF0496 protein
282	PaJTYG0500021428.01	PaJTYG0300015028.01	0.428210165653614	ERF	25	-
283	PaJTYG0500021428.01	PaJTYG0100006133.01	0.427756045506747	ERF	22	Clathrin assembly protein
284	PaJTYG0500021428.01	PaJTYG0100004892.01	0.427641152156231	ERF	18	Belongs to the mitochondrial carrier (TC 2.A.29) family
285	PaJTYG0500021428.01	PaJTYG0700027421.01	0.427383686864676	ERF	26	Belongs to the disease resistance NB-LRR family
286	PaJTYG0500021428.01	PaJTYG0300013849.01	0.426630893347236	ERF	19	Protein kinase domain
287	PaJTYG0500021428.01	PaJTYG0300011746.01	0.425523313448853	ERF	22	calcium-binding protein
288	PaJTYG0500021428.01	PaJTYG0800032387.01	0.422729734978328	ERF	21	DUF218 domain
289	PaJTYG0500021428.01	PaJTYG0200010545.01	0.422724911412728	ERF	23	Disease resistance protein RPP8-like
290	PaJTYG0500021428.01	PaJTYG0600024010.01	0.422084055732928	ERF	30	-
291	PaJTYG0500021428.01	PaJTYG0400018778.01	0.421742947905727	ERF	32	BEST Arabidopsis thaliana protein match is
292	PaJTYG0500021428.01	PaJTYG0800030335.01	0.42078604265226	ERF	24	CRM domain-containing protein
293	PaJTYG0500021428.01	PaJTYG0400016829.01	0.420551585454106	ERF	17	Receptor-like protein 2
294	PaJTYG0500021428.01	PaJTYG0800030916.01	0.42054289644828	ERF	20	E3 ubiquitin-protein ligase
295	PaJTYG0500021428.01	PaJTYG0800032179.01	0.420479573568827	ERF	21	Belongs to the protein kinase superfamily
296	PaJTYG0500021428.01	PaJTYG0300014488.01	0.420463129683748	ERF	36	Leucine-rich repeat extensin-like protein 3
297	PaJTYG0500021428.01	PaJTYG0700027069.01	0.420462683047323	ERF	25	RING-H2 finger protein
298	PaJTYG0500021428.01	PaJTYG0700026377.01	0.420381179409809	ERF	22	Calmodulin-like protein
299	PaJTYG0500021428.01	PaJTYG0700028591.01	0.420181467001557	ERF	15	Protein of unknown function (DUF563)
300	PaJTYG0500021428.01	PaJTYG0200010324.01	0.418286244597955	ERF	21	receptor-like serine threonine-protein kinase
301	PaJTYG0500021428.01	PaJTYG0100001948.01	0.418173271175933	ERF	15	UDP-glucuronate 4-epimerase
302	PaJTYG0500021428.01	PaJTYG0300014977.01	0.418170143182712	ERF	36	NPR1 interacting
303	PaJTYG0500021428.01	PaJTYG0200009159.01	0.415973521471873	ERF	27	Enoyl-(Acyl carrier protein) reductase
304	PaJTYG0500021428.01	PaJTYG0800032495.01	0.415913986541127	ERF	16	disease resistance
305	PaJTYG0500021428.01	PaJTYG0400018219.01	0.415546428390362	ERF	16	Triose phosphate phosphate translocator
306	PaJTYG0500021428.01	PaJTYG0800032229.01	0.414830776165167	ERF	29	TMV resistance protein N-like
307	PaJTYG0500021428.01	PaJTYG0500020426.01	0.414104312023028	ERF	7	-
308	PaJTYG0500021428.01	PaJTYG0800031006.01	0.413509894780236	ERF	14	Protein kinase C conserved region 2 (CalB)
309	PaJTYG0500021428.01	PaJTYG0400018431.01	0.412699008343679	ERF	19	f-box protein
310	PaJTYG0500021428.01	PaJTYG0300011632.01	0.411509064009857	ERF	23	Belongs to the glycosyltransferase 8 family
311	PaJTYG0500021428.01	PaJTYG0100006646.01	0.411408733903469	ERF	32	TMV resistance protein N-like
312	PaJTYG0500021428.01	PaJTYG0400016581.01	0.411307270550595	ERF	19	ethylene-responsive transcription factor
313	PaJTYG0500021428.01	PaJTYG0300013545.01	0.411020331651421	ERF	13	-
314	PaJTYG0500021428.01	PaJTYG0500021581.01	0.409293026716894	ERF	20	Nudix hydrolase
315	PaJTYG0500021428.01	PaJTYG0200006996.01	0.406697509506777	ERF	36	-
316	PaJTYG0500021428.01	PaJTYG0400018681.01	0.406540473245442	ERF	32	-
317	PaJTYG0500021428.01	PaJTYG0200010644.01	0.406361433883954	ERF	28	-
318	PaJTYG0500021428.01	PaJTYG0700027424.01	0.406254720842494	ERF	28	Belongs to the AAA ATPase family
319	PaJTYG0500021428.01	PaJTYG0600024015.01	0.406146899606695	ERF	27	CYSTM1 family protein A-like
320	PaJTYG0500021428.01	PaJTYG0100003930.01	0.405705852324192	ERF	32	-
321	PaJTYG0500021428.01	PaJTYG0500020422.01	0.405200129689697	ERF	9	-
322	PaJTYG0500021428.01	PaJTYG0500020959.01	0.404462829582734	ERF	19	Lipase (class 3)
323	PaJTYG0500021428.01	PaJTYG0800031393.01	0.404334714222243	ERF	28	3-ketoacyl-CoA synthase
324	PaJTYG0500021428.01	PaJTYG0600023526.01	0.404099678100338	ERF	16	Late embryogenesis abundant protein
325	PaJTYG0500021428.01	PaJTYG0600024203.01	0.403227457830779	ERF	24	UDP-glycosyltransferase 91A1-like
326	PaJTYG0500021428.01	PaJTYG0600024106.01	0.403227088833789	ERF	33	-
327	PaJTYG0500021428.01	PaJTYG0800030506.01	0.402199067049738	ERF	20	NAC domain-containing protein
328	PaJTYG0500021428.01	PaJTYG0600022292.01	0.402172983668401	ERF	26	Protein tyrosine kinase
329	PaJTYG0500021428.01	PaJTYG0300013057.01	0.400927275015743	ERF	22	ADP-ribosylation factor GTPase-activating protein
330	PaJTYG0500021428.01	PaJTYG0700028183.01	0.400863870224875	ERF	22	Belongs to the syntaxin family
331	PaJTYG0500021428.01	PaJTYG0100003062.01	0.399967406413223	ERF	22	Ring finger domain
332	PaJTYG0500021428.01	PaJTYG0200007393.01	0.398995171158774	ERF	18	two-component response regulator
333	PaJTYG0500021428.01	PaJTYG0500020285.01	0.398886118115939	ERF	19	DCD
334	PaJTYG0500021428.01	PaJTYG0600023632.01	0.39697913589112	ERF	14	Zeaxanthin epoxidase
335	PaJTYG0500021428.01	PaJTYG0300014971.01	0.396905024753463	ERF	20	phosphatase 2c
336	PaJTYG0500021428.01	PaJTYG0500020427.01	0.39550547025819	ERF	16	START domain
337	PaJTYG0500021428.01	PaJTYG0500020626.01	0.394834897794489	ERF	21	calcium-binding protein
338	PaJTYG0500021428.01	PaJTYG0600022956.01	0.392049237265601	ERF	22	Heavy-metal-associated domain
339	PaJTYG0500021428.01	PaJTYG0200008613.01	0.391765229456504	ERF	18	zinc finger CCCH domain-containing protein
340	PaJTYG0500021428.01	PaJTYG0600024879.01	0.391689198992624	ERF	28	expressed protein
341	PaJTYG0500021428.01	PaJTYG0200008548.01	0.391561888535179	ERF	29	-
342	PaJTYG0500021428.01	PaJTYG0200010576.01	0.391472376821134	ERF	27	BAG family molecular chaperone regulator
343	PaJTYG0500021428.01	PaJTYG0300011529.01	0.391203585514294	ERF	14	Protein of unknown function (DUF1645)
344	PaJTYG0500021428.01	PaJTYG0600025067.01	0.390150981488663	ERF	15	Belongs to the TPP enzyme family
345	PaJTYG0500021428.01	PaJTYG0100001715.01	0.389853599827568	ERF	29	Proline-rich nuclear receptor coactivator motif
346	PaJTYG0500021428.01	PaJTYG0700028147.01	0.388894008747487	ERF	21	YLS9-like
347	PaJTYG0500021428.01	PaJTYG0100005099.01	0.387414718399009	ERF	23	transcription factor
348	PaJTYG0500021428.01	PaJTYG0100006533.01	0.38572653372317	ERF	18	TMV resistance protein N-like
349	PaJTYG0500021428.01	PaJTYG0200007199.01	0.385722325061226	ERF	18	NA
350	PaJTYG0500021428.01	PaJTYG0300011602.01	0.385683924946522	ERF	23	Zinc finger AN1 domain-containing stress-associated protein
351	PaJTYG0500021428.01	PaJTYG0300011928.01	0.385325773368748	ERF	29	receptor-like protein kinase
352	PaJTYG0500021428.01	PaJTYG0500019117.01	0.385187203345523	ERF	39	Myb family transcription factor
353	PaJTYG0500021428.01	PaJTYG0500020618.01	0.383950509217632	ERF	36	exocyst complex component
354	PaJTYG0500021428.01	PaJTYG0300012281.01	0.383799816429847	ERF	15	Calcium-binding protein PBP1-like
355	PaJTYG0500021428.01	PaJTYG0500019256.01	0.382449385933313	ERF	13	Belongs to the ubiquitin-conjugating enzyme family
356	PaJTYG0500021428.01	PaJTYG0400016307.01	0.382287286442382	ERF	23	Belongs to the GRAS family
357	PaJTYG0500021428.01	PaJTYG0800030663.01	0.382126646111303	ERF	17	amidase C869.01
358	PaJTYG0500021428.01	PaJTYG0600025126.01	0.381908684903846	ERF	25	Belongs to the Casparian strip membrane proteins (CASP) family
359	PaJTYG0500021428.01	PaJTYG0800032364.01	0.381113662259254	ERF	30	TMV resistance protein N-like
360	PaJTYG0500021428.01	PaJTYG0100003059.01	0.380611472875234	ERF	16	Glycosyltransferase family 17
361	PaJTYG0500021428.01	PaJTYG0200010283.01	0.380403777516713	ERF	15	Serine threonine-protein kinase-like protein
362	PaJTYG0500021428.01	PaJTYG0600025557.01	0.380140662826851	ERF	22	Protein kinase C conserved region 2 (CalB)
363	PaJTYG0500021428.01	PaJTYG0100003276.01	0.380043555951913	ERF	21	beta-1
364	PaJTYG0500021428.01	PaJTYG0200009206.01	0.379749170234845	ERF	26	Multiple C2 and transmembrane domain-containing protein
365	PaJTYG0500021428.01	PaJTYG0300014895.01	0.379393561738909	ERF	28	protein DJ-1 homolog D-like
366	PaJTYG0500021428.01	PaJTYG0600024180.01	0.378814206213667	ERF	27	-
367	PaJTYG0500021428.01	PaJTYG0800030288.01	0.378743081494221	ERF	10	E3 ubiquitin-protein ligase
368	PaJTYG0500021428.01	PaJTYG0600024390.01	0.377898564816273	ERF	12	This magnesium-dependent enzyme catalyzes the hydrolysis of ATP coupled with the transport of calcium
369	PaJTYG0500021428.01	PaJTYG0600022991.01	0.375738921036227	ERF	23	Catalyzes xyloglucan endohydrolysis (XEH) and or endotransglycosylation (XET). Cleaves and religates xyloglucan polymers
370	PaJTYG0500021428.01	PaJTYG0600024532.01	0.375476669834146	ERF	25	Translin family
371	PaJTYG0500021428.01	PaJTYG0600024574.01	0.374056849593788	ERF	24	-
372	PaJTYG0500021428.01	PaJTYG0200009446.01	0.374014214562466	ERF	15	intracellular protein transport protein
373	PaJTYG0500021428.01	PaJTYG0100004047.01	0.373826002641958	ERF	25	-
374	PaJTYG0500021428.01	PaJTYG0600024014.01	0.373565739288457	ERF	27	CYSTM1 family protein A-like
375	PaJTYG0500021428.01	PaJTYG0100003757.01	0.372693516084403	ERF	18	BRO1-like domain
376	PaJTYG0500021428.01	PaJTYG0600022316.01	0.37227150059676	ERF	20	NA
377	PaJTYG0500021428.01	PaJTYG0300012536.01	0.3718788095096	ERF	27	Nuclear protein Es2
378	PaJTYG0500021428.01	PaJTYG0500020124.01	0.369722753195291	ERF	18	Late embryogenesis abundant protein
379	PaJTYG0500021428.01	PaJTYG0300014894.01	0.366200913617903	ERF	23	protein DJ-1 homolog D-like
380	PaJTYG0500021428.01	PaJTYG0700026805.01	0.366158926092079	ERF	28	Belongs to the tetraspanin (TM4SF) family
381	PaJTYG0500021428.01	PaJTYG0100003656.01	0.365344128417482	ERF	18	-
382	PaJTYG0500021428.01	PaJTYG0700027656.01	0.365213507309631	ERF	11	disease resistance
383	PaJTYG0500021428.01	PaJTYG0100005717.01	0.363943714569615	ERF	12	-
384	PaJTYG0500021428.01	PaJTYG0400018761.01	0.363584777327595	ERF	22	Belongs to the GRAS family
385	PaJTYG0500021428.01	PaJTYG0800030921.01	0.361421557929146	ERF	20	phosphatase 2c
386	PaJTYG0500021428.01	PaJTYG0600021754.01	0.360586844362309	ERF	37	NA
387	PaJTYG0500021428.01	PaJTYG0100001438.01	0.360457927757063	ERF	18	NA
388	PaJTYG0500021428.01	PaJTYG0300011633.01	0.360103076184578	ERF	17	-
389	PaJTYG0500021428.01	PaJTYG0100004467.01	0.359412185503687	ERF	15	Belongs to the peptidase C1 family
390	PaJTYG0500021428.01	PaJTYG0100001484.01	0.359303780978901	ERF	18	COBRA-like protein
391	PaJTYG0500021428.01	PaJTYG0500019847.01	0.359061461023196	ERF	19	NA
392	PaJTYG0500021428.01	PaJTYG0500018864.01	0.358817363759196	ERF	26	NA
393	PaJTYG0500021428.01	PaJTYG0600025484.01	0.358392648466443	ERF	21	DnaJ homolog subfamily B member
394	PaJTYG0500021428.01	PaJTYG0400016385.01	0.357828949159099	ERF	15	NA
395	PaJTYG0500021428.01	PaJTYG0800031588.01	0.357406804378489	ERF	16	Belongs to the glutamyl-tRNA reductase family
396	PaJTYG0500021428.01	PaJTYG0200007061.01	0.357021401919322	ERF	17	Zinc finger A20 and AN1 domain-containing stress-associated protein
397	PaJTYG0500021428.01	PaJTYG0500018985.01	0.356905257353864	ERF	33	Serine threonine-protein kinase PBS1
398	PaJTYG0500021428.01	PaJTYG0500019288.01	0.35648490821222	ERF	37	transcription factor
399	PaJTYG0500021428.01	PaJTYG0500020925.01	0.356334460037612	ERF	20	Domain of unknown function (DUF4228)
400	PaJTYG0500021428.01	PaJTYG0600022542.01	0.356014350289834	ERF	26	NA
401	PaJTYG0500021428.01	PaJTYG0100001202.01	0.35596429722143	ERF	18	Belongs to the tetraspanin (TM4SF) family
402	PaJTYG0500021428.01	PaJTYG0500020985.01	0.354371106246093	ERF	17	beta-1
403	PaJTYG0500021428.01	PaJTYG0700027307.01	0.353310810980242	ERF	32	Senescence-associated protein
404	PaJTYG0500021428.01	PaJTYG0100005056.01	0.351798907732352	ERF	16	Syntaxin 6
405	PaJTYG0500021428.01	PaJTYG0100006140.01	0.351685866817479	ERF	37	-
406	PaJTYG0500021428.01	PaJTYG0400015189.01	0.351368322993786	ERF	21	TMV resistance protein N-like
407	PaJTYG0500021428.01	PaJTYG0200009350.01	0.351354656990254	ERF	35	E3 ubiquitin-protein ligase RHA1B-like
408	PaJTYG0500021428.01	PaJTYG0500018872.01	0.351220082641002	ERF	25	Domain of unknown function (DUF4228)
409	PaJTYG0500021428.01	PaJTYG0500018848.01	0.350797851816867	ERF	21	NA
410	PaJTYG0500021428.01	PaJTYG0600025483.01	0.350500672412427	ERF	24	Calmodulin-binding protein
411	PaJTYG0500021428.01	PaJTYG0400018056.01	0.349666636780067	ERF	26	Protein of unknown function (DUF1685)
412	PaJTYG0500021428.01	PaJTYG0700026572.01	0.349214627408886	ERF	26	Arabinogalactan peptide
413	PaJTYG0500021428.01	PaJTYG0700027423.01	0.348378949499119	ERF	22	Belongs to the AAA ATPase family
414	PaJTYG0500021428.01	PaJTYG0600022116.01	0.348348821886559	ERF	17	Mitochondrial calcium uniporter
415	PaJTYG0500021428.01	PaJTYG0100003922.01	0.347860329572667	ERF	22	Domain of unknown function (DUF4228)
416	PaJTYG0500021428.01	PaJTYG0800031792.01	0.347406822798971	ERF	15	Phosphate-induced protein 1 conserved region
417	PaJTYG0500021428.01	PaJTYG0700026920.01	0.347283015710431	ERF	26	Belongs to the SNF7 family
418	PaJTYG0500021428.01	PaJTYG0300014607.01	0.347217569020449	ERF	21	Pectin methylesterase
419	PaJTYG0500021428.01	PaJTYG0300012759.01	0.347065624362518	ERF	25	Belongs to the UDP-glycosyltransferase family
420	PaJTYG0500021428.01	PaJTYG0700026978.01	0.346854357733782	ERF	20	Belongs to the Ca(2 ) cation antiporter (CaCA) (TC 2.A.19) family
421	PaJTYG0500021428.01	PaJTYG0700027732.01	0.346779181907209	ERF	22	triglyceride lipase activity
422	PaJTYG0500021428.01	PaJTYG0200007376.01	0.346536986630223	ERF	17	E3 ubiquitin-protein ligase that mediates ubiquitination and subsequent proteasomal degradation of target proteins. E3 ubiquitin ligases accept ubiquitin from an E2 ubiquitin- conjugating enzyme in the form of a thioester and then directly transfers the ubiquitin to targeted substrates
423	PaJTYG0500021428.01	PaJTYG0600024101.01	0.34579973722371	ERF	15	NA
424	PaJTYG0500021428.01	PaJTYG0100005142.01	0.344501853848631	ERF	21	-
425	PaJTYG0500021428.01	PaJTYG0600023267.01	0.344475373723612	ERF	20	Domain of unknown function
426	PaJTYG0500021428.01	PaJTYG0100006183.01	0.34410636717738	ERF	25	Belongs to the mitochondrial carrier (TC 2.A.29) family
427	PaJTYG0500021428.01	PaJTYG0100001213.01	0.343947217369837	ERF	23	UDP-glucuronate 4-epimerase
428	PaJTYG0500021428.01	PaJTYG0800031762.01	0.34208175856236	ERF	17	NA
429	PaJTYG0500021428.01	PaJTYG0500019510.01	0.342075438344728	ERF	24	Belongs to the BI1 family
430	PaJTYG0500021428.01	PaJTYG0600024726.01	0.341850342789654	ERF	35	RING-H2 finger protein
431	PaJTYG0500021428.01	PaJTYG0700026777.01	0.337825258016426	ERF	30	Regulator of Vps4 activity in the MVB pathway
432	PaJTYG0500021428.01	PaJTYG0600022752.01	0.33736271609327	ERF	17	mitogen-activated protein kinase
433	PaJTYG0500021428.01	PaJTYG0600023418.01	0.336820144157057	ERF	17	DnaJ protein homolog
434	PaJTYG0500021428.01	PaJTYG0300013056.01	0.336523922752859	ERF	21	ADP-ribosylation factor GTPase-activating protein
435	PaJTYG0500021428.01	PaJTYG0500019650.01	0.33553224698661	ERF	16	Peroxisome biogenesis protein
436	PaJTYG0500021428.01	PaJTYG0600024556.01	0.334754404971671	ERF	23	-
437	PaJTYG0500021428.01	PaJTYG0500020930.01	0.334367671902726	ERF	27	Calmodulin binding protein-like
438	PaJTYG0500021428.01	PaJTYG0500019137.01	0.33393173541561	ERF	26	Belongs to the disease resistance NB-LRR family
439	PaJTYG0500021428.01	PaJTYG0600023103.01	0.333554376429508	ERF	32	-
440	PaJTYG0500021428.01	PaJTYG0800030909.01	0.333172128671939	ERF	24	Transcriptional regulator of RNA polII
441	PaJTYG0500021428.01	PaJTYG0200011061.01	0.332638101920324	ERF	22	NAC domain-containing protein
442	PaJTYG0500021428.01	PaJTYG0600025490.01	0.331803871469287	ERF	17	PHD and RING finger domain-containing protein
443	PaJTYG0500021428.01	PaJTYG0100003931.01	0.331525254808422	ERF	33	NA
444	PaJTYG0500021428.01	PaJTYG0700028463.01	0.329643311326428	ERF	22	-
445	PaJTYG0500021428.01	PaJTYG0600025177.01	0.329484083902155	ERF	37	Non-specific serine threonine protein kinase
446	PaJTYG0500021428.01	PaJTYG0300011446.01	0.32870141417005	ERF	24	Beta-1
447	PaJTYG0500021428.01	PaJTYG0600024018.01	0.328288569453302	ERF	26	NA
448	PaJTYG0500021428.01	PaJTYG0100004615.01	0.326741094667549	ERF	17	NA
449	PaJTYG0500021428.01	PaJTYG0600021826.01	0.326503509972237	ERF	17	G-type lectin S-receptor-like serine threonine-protein kinase
450	PaJTYG0500021428.01	PaJTYG0500018981.01	0.325852334113892	ERF	25	Serine threonine-protein kinase PBS1
451	PaJTYG0500021428.01	PaJTYG0100003250.01	0.325391015121639	ERF	27	NA
452	PaJTYG0500021428.01	PaJTYG0300011515.01	0.324557603157759	ERF	11	Removes the formyl group from the N-terminal Met of newly synthesized proteins
453	PaJTYG0500021428.01	PaJTYG0100004668.01	0.324544922633895	ERF	17	Signal peptidase
454	PaJTYG0500021428.01	PaJTYG0300011742.01	0.323715204113162	ERF	30	RIBOSOMAL protein
455	PaJTYG0500021428.01	PaJTYG0700027194.01	0.3236004487967	ERF	16	Belongs to the protein kinase superfamily
456	PaJTYG0500021428.01	PaJTYG0600025290.01	0.32307183284901	ERF	12	Late embryogenesis abundant protein
457	PaJTYG0500021428.01	PaJTYG0400016269.01	0.32247231152996	ERF	26	NDR1-like
458	PaJTYG0500021428.01	PaJTYG0200009775.01	0.321933947572719	ERF	17	Snf7
459	PaJTYG0500021428.01	PaJTYG0400016060.01	0.321133811625081	ERF	31	ethylene-responsive transcription factor
460	PaJTYG0500021428.01	PaJTYG0400018786.01	0.320505755950078	ERF	12	Pentatricopeptide repeat-containing protein At4g16390
461	PaJTYG0500021428.01	PaJTYG0600022521.01	0.320370407123928	ERF	20	E3 ubiquitin-protein ligase
462	PaJTYG0500021428.01	PaJTYG0100005726.01	0.320282047873427	ERF	18	-
463	PaJTYG0500021428.01	PaJTYG0200007639.01	0.319976906679778	ERF	32	UEV domain
464	PaJTYG0500021428.01	PaJTYG0400016636.01	0.319785013843837	ERF	27	L-type lectin-domain containing receptor kinase IX.1-like
465	PaJTYG0500021428.01	PaJTYG0500021304.01	0.31936044895676	ERF	16	At1g04910-like
466	PaJTYG0500021428.01	PaJTYG0100006090.01	0.318393268693455	ERF	25	NA
467	PaJTYG0500021428.01	PaJTYG0100005381.01	0.318130718018625	ERF	18	Catalyzes the formation of 5-oxoproline from gamma- glutamyl dipeptides and plays a significant role in glutathione (GSH) homeostasis
468	PaJTYG0500021428.01	PaJTYG0200010269.01	0.317405719520828	ERF	22	regulation of endocannabinoid signaling pathway
469	PaJTYG0500021428.01	PaJTYG0300013058.01	0.317139662842777	ERF	21	ADP-ribosylation factor GTPase-activating protein
470	PaJTYG0500021428.01	PaJTYG0300012850.01	0.316877730898412	ERF	28	Belongs to the peptidase A1 family
471	PaJTYG0500021428.01	PaJTYG0300012577.01	0.316780628295113	ERF	30	N-acetylglucosaminyltransferase II (MGAT2)
472	PaJTYG0500021428.01	PaJTYG0800031023.01	0.316260427790221	ERF	24	Belongs to the UDP-glycosyltransferase family
473	PaJTYG0500021428.01	PaJTYG0700027524.01	0.316196627918684	ERF	21	UPF0481 protein At3g47200-like
474	PaJTYG0500021428.01	PaJTYG0300014374.01	0.316037989675763	ERF	18	Belongs to the SNF7 family
475	PaJTYG0500021428.01	PaJTYG0100004327.01	0.315193055660772	ERF	25	Belongs to the class I-like SAM-binding methyltransferase superfamily. Erg6 SMT family
476	PaJTYG0500021428.01	PaJTYG0300011841.01	0.31489537192593	ERF	28	Plant calmodulin-binding domain
477	PaJTYG0500021428.01	PaJTYG0800031769.01	0.314236098989707	ERF	25	NA
478	PaJTYG0500021428.01	PaJTYG0700028695.01	0.314022594211192	ERF	20	NA
479	PaJTYG0500021428.01	PaJTYG0800031264.01	0.313857274426536	ERF	18	TMV resistance protein N-like
480	PaJTYG0500021428.01	PaJTYG0800031056.01	0.312433310892919	ERF	30	NYN domain
481	PaJTYG0500021428.01	PaJTYG0600024094.01	0.311754928211967	ERF	22	NA
482	PaJTYG0500021428.01	PaJTYG0200010290.01	0.311482445140735	ERF	14	Zinc finger CCCH domain-containing protein
483	PaJTYG0500021428.01	PaJTYG0100004616.01	0.311255624071416	ERF	14	calcium-binding protein
484	PaJTYG0500021428.01	PaJTYG0800030326.01	0.310963948830816	ERF	31	Protein of unknown function
485	PaJTYG0500021428.01	PaJTYG0200010724.01	0.309398583017295	ERF	13	ethylene-responsive transcription factor
486	PaJTYG0500021428.01	PaJTYG0200009064.01	0.308800037799727	ERF	20	NA
487	PaJTYG0500021428.01	PaJTYG0300012044.01	0.308353181940992	ERF	19	Belongs to the glycosyltransferase 8 family
488	PaJTYG0500021428.01	PaJTYG0800031263.01	0.308157166818431	ERF	25	TMV resistance protein N-like
489	PaJTYG0500021428.01	PaJTYG0700026374.01	0.307238073453645	ERF	16	galactinol--sucrose galactosyltransferase
490	PaJTYG0500021428.01	PaJTYG0100004089.01	0.307132124734533	ERF	20	OBERON 3-like
491	PaJTYG0500021428.01	PaJTYG0600024792.01	0.306421266134509	ERF	21	E3 ubiquitin-protein ligase RING1-like
492	PaJTYG0500021428.01	PaJTYG0800031136.01	0.306362302083493	ERF	20	Serine threonine-protein kinase PBS1
493	PaJTYG0500021428.01	PaJTYG0700026225.01	0.30626159809059	ERF	14	ABC transporter I family member
494	PaJTYG0500021428.01	PaJTYG0500019090.01	0.305459564855723	ERF	20	Putative S-adenosyl-L-methionine-dependent methyltransferase
495	PaJTYG0500021428.01	PaJTYG0500018983.01	0.305459378445759	ERF	21	Serine threonine-protein kinase PBS1
496	PaJTYG0500021428.01	PaJTYG0700026403.01	0.305446297539389	ERF	21	Belongs to the glycosyl hydrolase 17 family
497	PaJTYG0500021428.01	PaJTYG0200010169.01	0.305247029017045	ERF	18	Mannose-1-phosphate
498	PaJTYG0500021428.01	PaJTYG0600024205.01	0.305170853417567	ERF	19	UDP-glycosyltransferase 91A1-like
499	PaJTYG0500021428.01	PaJTYG0100003457.01	0.305074349730618	ERF	28	-
500	PaJTYG0500021428.01	PaJTYG0400018401.01	0.304947326720627	ERF	29	Internal alternative NAD(P)H-ubiquinone oxidoreductase
501	PaJTYG0500021428.01	PaJTYG0200009065.01	0.304872005057401	ERF	29	transcription factor
502	PaJTYG0500021428.01	PaJTYG0700027166.01	0.303520674122416	ERF	22	Cancer-related
503	PaJTYG0500021428.01	PaJTYG0800031764.01	0.303519099415005	ERF	23	Classical arabinogalactan protein 1-like
504	PaJTYG0500021428.01	PaJTYG0200007190.01	0.303329668848916	ERF	21	Protein of unknown function (DUF642)
505	PaJTYG0500021428.01	PaJTYG0200009123.01	0.302810132468435	ERF	25	BON1-associated protein 2-like
506	PaJTYG0500021428.01	PaJTYG0300014004.01	0.302701758282853	ERF	15	LURP-one-related 12-like
507	PaJTYG0500021428.01	PaJTYG0300012295.01	0.302612131172572	ERF	25	-
508	PaJTYG0500021428.01	PaJTYG0200009801.01	0.302272452257415	ERF	18	receptor-like protein kinase
509	PaJTYG0500021428.01	PaJTYG0400016655.01	0.302045364582131	ERF	19	L-type lectin-domain containing receptor kinase IX.1-like
510	PaJTYG0500021428.01	PaJTYG0700027663.01	0.30163721959548	ERF	12	disease resistance
511	PaJTYG0500021428.01	PaJTYG0800030647.01	0.301379473655438	ERF	17	Nodulin-like
512	PaJTYG0500021428.01	PaJTYG0800030969.01	0.30137861569093	ERF	19	transcription factor
513	PaJTYG0500021428.01	PaJTYG0100002400.01	0.301228529522133	ERF	22	Serine threonine-protein kinase PBS1
514	PaJTYG0500021428.01	PaJTYG0800031079.01	0.300762311377445	ERF	21	Transcription factor
515	PaJTYG0500021428.01	PaJTYG0800029647.01	0.30007570367165	ERF	13	LRR receptor-like serine threonine-protein kinase
516	PaJTYG0700027002.01	PaJTYG0800030969.01	0.356064705462926	ERF	19	transcription factor
517	PaJTYG0700027002.01	PaJTYG0800030404.01	0.342114466594043	ERF	24	A reductase
518	PaJTYG0700027002.01	PaJTYG0600022542.01	0.339927910127919	ERF	26	NA
519	PaJTYG0700027002.01	PaJTYG0600025177.01	0.335843903704525	ERF	37	Non-specific serine threonine protein kinase
520	PaJTYG0700027002.01	PaJTYG0500018985.01	0.335590034424073	ERF	33	Serine threonine-protein kinase PBS1
521	PaJTYG0700027002.01	PaJTYG0500021189.01	0.327591465828181	ERF	32	SNAP25 homologous protein
522	PaJTYG0700027002.01	PaJTYG0600025126.01	0.325362754422978	ERF	25	Belongs to the Casparian strip membrane proteins (CASP) family
523	PaJTYG0700027002.01	PaJTYG0300012850.01	0.324122358797309	ERF	28	Belongs to the peptidase A1 family
524	PaJTYG0700027002.01	PaJTYG0400018431.01	0.323717886928107	ERF	19	f-box protein
525	PaJTYG0700027002.01	PaJTYG0700028183.01	0.322458406295397	ERF	22	Belongs to the syntaxin family
526	PaJTYG0700027002.01	PaJTYG0200009775.01	0.319380295778042	ERF	17	Snf7
527	PaJTYG0700027002.01	PaJTYG0100006550.01	0.317460771865963	ERF	13	TMV resistance protein N-like
528	PaJTYG0700027002.01	PaJTYG0600023526.01	0.317363124534015	ERF	16	Late embryogenesis abundant protein
529	PaJTYG0700027002.01	PaJTYG0800031762.01	0.313144769162097	ERF	17	NA
530	PaJTYG0700027002.01	PaJTYG0700028147.01	0.310960925580229	ERF	21	YLS9-like
531	PaJTYG0700027002.01	PaJTYG0200007061.01	0.308106632095339	ERF	17	Zinc finger A20 and AN1 domain-containing stress-associated protein
532	PaJTYG0700027002.01	PaJTYG0800030335.01	0.308090795196796	ERF	24	CRM domain-containing protein
533	PaJTYG0700027002.01	PaJTYG0700028591.01	0.306834287009389	ERF	15	Protein of unknown function (DUF563)
534	PaJTYG0700027002.01	PaJTYG0500019256.01	0.30595961885628	ERF	13	Belongs to the ubiquitin-conjugating enzyme family
535	PaJTYG0700027002.01	PaJTYG0200010324.01	0.300589395157239	ERF	21	receptor-like serine threonine-protein kinase
536	PaJTYG0800031079.01	PaJTYG0300012446.01	0.480071689596398	ERF	26	-
537	PaJTYG0800031079.01	PaJTYG0600022956.01	0.45589942077442	ERF	22	Heavy-metal-associated domain
538	PaJTYG0800031079.01	PaJTYG0600025177.01	0.454709345612368	ERF	37	Non-specific serine threonine protein kinase
539	PaJTYG0800031079.01	PaJTYG0600023267.01	0.452968270445271	ERF	20	Domain of unknown function
540	PaJTYG0800031079.01	PaJTYG0200010324.01	0.451853204551281	ERF	21	receptor-like serine threonine-protein kinase
541	PaJTYG0800031079.01	PaJTYG0700026951.01	0.451176167513225	ERF	26	GDP-fucose protein O-fucosyltransferase
542	PaJTYG0800031079.01	PaJTYG0800031136.01	0.447579856977314	ERF	20	Serine threonine-protein kinase PBS1
543	PaJTYG0800031079.01	PaJTYG0300012850.01	0.443430162319009	ERF	28	Belongs to the peptidase A1 family
544	PaJTYG0800031079.01	PaJTYG0500020426.01	0.441195607540489	ERF	7	-
545	PaJTYG0800031079.01	PaJTYG0200010483.01	0.441129590600409	ERF	20	Metacaspase-1-like
546	PaJTYG0800031079.01	PaJTYG0600025625.01	0.440906820399417	ERF	19	E3 ubiquitin-protein ligase
547	PaJTYG0800031079.01	PaJTYG0800030668.01	0.436720999153579	ERF	26	Acts as a Mg(2 ) transporter. Can also transport other divalent cations such as Fe(2 )
548	PaJTYG0800031079.01	PaJTYG0100004570.01	0.433808634648183	ERF	19	DNA binding domain with preference for A/T rich regions
549	PaJTYG0800031079.01	PaJTYG0700027194.01	0.429502377170388	ERF	16	Belongs to the protein kinase superfamily
550	PaJTYG0800031079.01	PaJTYG0100006133.01	0.429265002954726	ERF	22	Clathrin assembly protein
551	PaJTYG0800031079.01	PaJTYG0600024108.01	0.427967939960494	ERF	24	RING-H2 finger protein
552	PaJTYG0800031079.01	PaJTYG0100003786.01	0.427025988426026	ERF	25	Agenet domain
553	PaJTYG0800031079.01	PaJTYG0500018981.01	0.426926771784599	ERF	25	Serine threonine-protein kinase PBS1
554	PaJTYG0800031079.01	PaJTYG0700026997.01	0.425891893465062	ERF	21	Divergent CCT motif
555	PaJTYG0800031079.01	PaJTYG0300013400.01	0.424697454137342	ERF	32	Serine threonine-protein kinase
556	PaJTYG0800031079.01	PaJTYG0200009064.01	0.424163241930263	ERF	20	NA
557	PaJTYG0800031079.01	PaJTYG0200009981.01	0.422055730042204	ERF	29	receptor-like protein kinase
558	PaJTYG0800031079.01	PaJTYG0200007190.01	0.421737103495188	ERF	21	Protein of unknown function (DUF642)
559	PaJTYG0800031079.01	PaJTYG0600025983.01	0.421350627502152	ERF	18	peripheral T cell tolerance induction
560	PaJTYG0800031079.01	PaJTYG0600024510.01	0.418838278599825	ERF	23	Auxin responsive protein
561	PaJTYG0800031079.01	PaJTYG0100006550.01	0.413807218690608	ERF	13	TMV resistance protein N-like
562	PaJTYG0800031079.01	PaJTYG0800031792.01	0.411986113931607	ERF	15	Phosphate-induced protein 1 conserved region
563	PaJTYG0800031079.01	PaJTYG0200009623.01	0.406841567004773	ERF	24	Non-specific serine threonine protein kinase
564	PaJTYG0800031079.01	PaJTYG0700028147.01	0.405142370332494	ERF	21	YLS9-like
565	PaJTYG0800031079.01	PaJTYG0300012900.01	0.404485952873322	ERF	25	Catalyzes xyloglucan endohydrolysis (XEH) and or endotransglycosylation (XET). Cleaves and religates xyloglucan polymers
566	PaJTYG0800031079.01	PaJTYG0100001202.01	0.402224606594377	ERF	18	Belongs to the tetraspanin (TM4SF) family
567	PaJTYG0800031079.01	PaJTYG0600024019.01	0.401894083996074	ERF	18	CYSTM1 family protein A-like
568	PaJTYG0800031079.01	PaJTYG0400016307.01	0.4015290471253	ERF	23	Belongs to the GRAS family
569	PaJTYG0800031079.01	PaJTYG0700026225.01	0.400206594315321	ERF	14	ABC transporter I family member
570	PaJTYG0800031079.01	PaJTYG0100003457.01	0.394602759107412	ERF	28	-
571	PaJTYG0800031079.01	PaJTYG0100001213.01	0.393065266918448	ERF	23	UDP-glucuronate 4-epimerase
572	PaJTYG0800031079.01	PaJTYG0800032229.01	0.393031272765329	ERF	29	TMV resistance protein N-like
573	PaJTYG0800031079.01	PaJTYG0600024018.01	0.392712853993541	ERF	26	NA
574	PaJTYG0800031079.01	PaJTYG0600024014.01	0.388373559330846	ERF	27	CYSTM1 family protein A-like
575	PaJTYG0800031079.01	PaJTYG0200010111.01	0.38778011631871	ERF	5	Belongs to the glycosyl hydrolase 17 family
576	PaJTYG0800031079.01	PaJTYG0800031265.01	0.387418336790622	ERF	20	NA
577	PaJTYG0800031079.01	PaJTYG0500020124.01	0.386324145590769	ERF	18	Late embryogenesis abundant protein
578	PaJTYG0800031079.01	PaJTYG0100005056.01	0.386227900556445	ERF	16	Syntaxin 6
579	PaJTYG0800031079.01	PaJTYG0700028463.01	0.385416278449783	ERF	22	-
580	PaJTYG0800031079.01	PaJTYG0300013849.01	0.385127206233811	ERF	19	Protein kinase domain
581	PaJTYG0800031079.01	PaJTYG0600022292.01	0.385080296498112	ERF	26	Protein tyrosine kinase
582	PaJTYG0800031079.01	PaJTYG0500020959.01	0.384417958845567	ERF	19	Lipase (class 3)
583	PaJTYG0800031079.01	PaJTYG0100006876.01	0.384388726750092	ERF	16	Core-2/I-Branching enzyme
584	PaJTYG0800031079.01	PaJTYG0500021304.01	0.38298366539055	ERF	16	At1g04910-like
585	PaJTYG0800031079.01	PaJTYG0700026132.01	0.382562506863731	ERF	21	Dual specificity protein kinase
586	PaJTYG0800031079.01	PaJTYG0600022752.01	0.382519961359419	ERF	17	mitogen-activated protein kinase
587	PaJTYG0800031079.01	PaJTYG0700027524.01	0.382365473495006	ERF	21	UPF0481 protein At3g47200-like
588	PaJTYG0800031079.01	PaJTYG0400015818.01	0.379236064564074	ERF	22	Potassium channel
589	PaJTYG0800031079.01	PaJTYG0300011446.01	0.378682147377847	ERF	24	Beta-1
590	PaJTYG0800031079.01	PaJTYG0200009775.01	0.37798082378192	ERF	17	Snf7
591	PaJTYG0800031079.01	PaJTYG0100004047.01	0.375157141208212	ERF	25	-
592	PaJTYG0800031079.01	PaJTYG0200007544.01	0.374247607041065	ERF	20	carboxylesterase 15
593	PaJTYG0800031079.01	PaJTYG0500021581.01	0.372482441412817	ERF	20	Nudix hydrolase
594	PaJTYG0800031079.01	PaJTYG0500020626.01	0.371608070757387	ERF	21	calcium-binding protein
595	PaJTYG0800031079.01	PaJTYG0300015028.01	0.369483930839781	ERF	25	-
596	PaJTYG0800031079.01	PaJTYG0500020985.01	0.369364592205954	ERF	17	beta-1
597	PaJTYG0800031079.01	PaJTYG0100005099.01	0.366481805618633	ERF	23	transcription factor
598	PaJTYG0800031079.01	PaJTYG0800029395.01	0.364342650542371	ERF	26	Cotton fibre expressed protein
599	PaJTYG0800031079.01	PaJTYG0500018886.01	0.361686831589765	ERF	19	BZip transcription factor
600	PaJTYG0800031079.01	PaJTYG0500019453.01	0.360595574892483	ERF	22	Belongs to the protein kinase superfamily
601	PaJTYG0800031079.01	PaJTYG0700027423.01	0.360349730300161	ERF	22	Belongs to the AAA ATPase family
602	PaJTYG0800031079.01	PaJTYG0200008613.01	0.359804346696622	ERF	18	zinc finger CCCH domain-containing protein
603	PaJTYG0800031079.01	PaJTYG0700028591.01	0.358540608714458	ERF	15	Protein of unknown function (DUF563)
604	PaJTYG0800031079.01	PaJTYG0100006646.01	0.357492671370598	ERF	32	TMV resistance protein N-like
605	PaJTYG0800031079.01	PaJTYG0800032364.01	0.357209174921788	ERF	30	TMV resistance protein N-like
606	PaJTYG0800031079.01	PaJTYG0100004714.01	0.355227089222621	ERF	22	Chorismate mutase
607	PaJTYG0800031079.01	PaJTYG0200011095.01	0.353475733275174	ERF	23	Belongs to the gluconokinase GntK GntV family
608	PaJTYG0800031079.01	PaJTYG0400015189.01	0.352735092552434	ERF	21	TMV resistance protein N-like
609	PaJTYG0800031079.01	PaJTYG0100001484.01	0.352605774315429	ERF	18	COBRA-like protein
610	PaJTYG0800031079.01	PaJTYG0200008734.01	0.351685866817479	ERF	19	Cell division cycle
611	PaJTYG0800031079.01	PaJTYG0700027663.01	0.349331107755221	ERF	12	disease resistance
612	PaJTYG0800031079.01	PaJTYG0200010724.01	0.348859972560825	ERF	13	ethylene-responsive transcription factor
613	PaJTYG0800031079.01	PaJTYG0300012295.01	0.348460940547897	ERF	25	-
614	PaJTYG0800031079.01	PaJTYG0500020925.01	0.348033005130919	ERF	20	Domain of unknown function (DUF4228)
615	PaJTYG0800031079.01	PaJTYG0200006996.01	0.347615887624939	ERF	36	-
616	PaJTYG0800031079.01	PaJTYG0200007376.01	0.347423246475026	ERF	17	E3 ubiquitin-protein ligase that mediates ubiquitination and subsequent proteasomal degradation of target proteins. E3 ubiquitin ligases accept ubiquitin from an E2 ubiquitin- conjugating enzyme in the form of a thioester and then directly transfers the ubiquitin to targeted substrates
617	PaJTYG0800031079.01	PaJTYG0300014488.01	0.343630365250707	ERF	36	Leucine-rich repeat extensin-like protein 3
618	PaJTYG0800031079.01	PaJTYG0100003059.01	0.342397383105091	ERF	16	Glycosyltransferase family 17
619	PaJTYG0800031079.01	PaJTYG0100004892.01	0.342325465795262	ERF	18	Belongs to the mitochondrial carrier (TC 2.A.29) family
620	PaJTYG0800031079.01	PaJTYG0800031769.01	0.337480781996245	ERF	25	NA
621	PaJTYG0800031079.01	PaJTYG0500018985.01	0.337127366456224	ERF	33	Serine threonine-protein kinase PBS1
622	PaJTYG0800031079.01	PaJTYG0100004604.01	0.335248603597038	ERF	16	NAC domain-containing protein
623	PaJTYG0800031079.01	PaJTYG0100003757.01	0.33514261504412	ERF	18	BRO1-like domain
624	PaJTYG0800031079.01	PaJTYG0100002400.01	0.335140251055795	ERF	22	Serine threonine-protein kinase PBS1
625	PaJTYG0800031079.01	PaJTYG0200009065.01	0.334484867075416	ERF	29	transcription factor
626	PaJTYG0800031079.01	PaJTYG0100005717.01	0.334412315842527	ERF	12	-
627	PaJTYG0800031079.01	PaJTYG0500018970.01	0.334301976737763	ERF	32	Belongs to the protein kinase superfamily
628	PaJTYG0800031079.01	PaJTYG0800030969.01	0.333628750536983	ERF	19	transcription factor
629	PaJTYG0800031079.01	PaJTYG0800030506.01	0.332368074422712	ERF	20	NAC domain-containing protein
630	PaJTYG0800031079.01	PaJTYG0600023526.01	0.332023668422528	ERF	16	Late embryogenesis abundant protein
631	PaJTYG0800031079.01	PaJTYG0800030519.01	0.329833088220009	ERF	27	TMV resistance protein N-like
632	PaJTYG0800031079.01	PaJTYG0600025126.01	0.328964245052161	ERF	25	Belongs to the Casparian strip membrane proteins (CASP) family
633	PaJTYG0800031079.01	PaJTYG0600022542.01	0.328609783797049	ERF	26	NA
634	PaJTYG0800031079.01	PaJTYG0100003922.01	0.328587197673399	ERF	22	Domain of unknown function (DUF4228)
635	PaJTYG0800031079.01	PaJTYG0800031773.01	0.328300878776196	ERF	17	NA
636	PaJTYG0800031079.01	PaJTYG0200007199.01	0.325557732662675	ERF	18	NA
637	PaJTYG0800031079.01	PaJTYG0500021189.01	0.324940793667924	ERF	32	SNAP25 homologous protein
638	PaJTYG0800031079.01	PaJTYG0100003062.01	0.323900949473375	ERF	22	Ring finger domain
639	PaJTYG0800031079.01	PaJTYG0100001240.01	0.323641326272842	ERF	24	Haemolysin-III related
640	PaJTYG0800031079.01	PaJTYG0800030288.01	0.322242831589041	ERF	10	E3 ubiquitin-protein ligase
641	PaJTYG0800031079.01	PaJTYG0700027069.01	0.322175359641159	ERF	25	RING-H2 finger protein
642	PaJTYG0800031079.01	PaJTYG0300012577.01	0.321276039715204	ERF	30	N-acetylglucosaminyltransferase II (MGAT2)
643	PaJTYG0800031079.01	PaJTYG0300012044.01	0.321221404797685	ERF	19	Belongs to the glycosyltransferase 8 family
644	PaJTYG0800031079.01	PaJTYG0300014520.01	0.319086211592316	ERF	23	Plant lipoxygenase may be involved in a number of diverse aspects of plant physiology including growth and development
645	PaJTYG0800031079.01	PaJTYG0100001948.01	0.317564253316977	ERF	15	UDP-glucuronate 4-epimerase
646	PaJTYG0800031079.01	PaJTYG0400018431.01	0.317442269366138	ERF	19	f-box protein
647	PaJTYG0800031079.01	PaJTYG0200010843.01	0.317432608001632	ERF	19	FK506-binding protein
648	PaJTYG0800031079.01	PaJTYG0800030921.01	0.316286432676783	ERF	20	phosphatase 2c
649	PaJTYG0800031079.01	PaJTYG0200010722.01	0.315723002582646	ERF	27	NA
650	PaJTYG0800031079.01	PaJTYG0800031764.01	0.315572728135339	ERF	23	Classical arabinogalactan protein 1-like
651	PaJTYG0800031079.01	PaJTYG0100006090.01	0.315206478089855	ERF	25	NA
652	PaJTYG0800031079.01	PaJTYG0700027307.01	0.314903460105463	ERF	32	Senescence-associated protein
653	PaJTYG0800031079.01	PaJTYG0800031774.01	0.310883082927851	ERF	17	Classical arabinogalactan protein 1-like
654	PaJTYG0800031079.01	PaJTYG0500019256.01	0.310016765256493	ERF	13	Belongs to the ubiquitin-conjugating enzyme family
655	PaJTYG0800031079.01	PaJTYG0800031264.01	0.309567363759199	ERF	18	TMV resistance protein N-like
656	PaJTYG0800031079.01	PaJTYG0600022116.01	0.308441362973482	ERF	17	Mitochondrial calcium uniporter
657	PaJTYG0800031079.01	PaJTYG0200011061.01	0.307463337809602	ERF	22	NAC domain-containing protein
658	PaJTYG0800031079.01	PaJTYG0200007061.01	0.306550065921483	ERF	17	Zinc finger A20 and AN1 domain-containing stress-associated protein
659	PaJTYG0800031079.01	PaJTYG0700028183.01	0.306370132195394	ERF	22	Belongs to the syntaxin family
660	PaJTYG0800031079.01	PaJTYG0800030335.01	0.305721995811896	ERF	24	CRM domain-containing protein
661	PaJTYG0800031079.01	PaJTYG0100004089.01	0.305436026460294	ERF	20	OBERON 3-like
662	PaJTYG0800031079.01	PaJTYG0500021428.01	0.305226164630532	ERF	17	ethylene-responsive transcription factor
663	PaJTYG0800031079.01	PaJTYG0800030404.01	0.304462947088566	ERF	24	A reductase
664	PaJTYG0800031079.01	PaJTYG0300014971.01	0.303217234094806	ERF	20	phosphatase 2c
665	PaJTYG0800031079.01	PaJTYG0600025067.01	0.302498376946665	ERF	15	Belongs to the TPP enzyme family
666	PaJTYG0800031079.01	PaJTYG0100005142.01	0.30156009642245	ERF	21	-
667	PaJTYG0800031079.01	PaJTYG0800031006.01	0.301089647299667	ERF	14	Protein kinase C conserved region 2 (CalB)
668	PaJTYG0800031079.01	PaJTYG0800031762.01	0.300795622743042	ERF	17	NA
669	PaJTYG0800031079.01	PaJTYG0400018761.01	0.300130340893843	ERF	22	Belongs to the GRAS family
670	PaJTYG0100003253.01	PaJTYG0200010365.01	0.253731908516051	MYB	2	38.1 kDa protein-like
671	PaJTYG0100003253.01	PaJTYG0500019461.01	0.218733283511741	MYB	3	Plays a complex role in regulating the basal catalytic activity of the alpha subunit
672	PaJTYG0100003253.01	PaJTYG0100000601.01	0.214589829569547	MYB	3	U-box domain-containing protein
673	PaJTYG0100003253.01	PaJTYG0700028281.01	0.207067815300006	MYB	1	serine threonine-protein phosphatase
